# Supplementary material for: Study on Ultrasonic Nondestructive Testing of Self-Compacting Concrete under Uniaxial Compression Test
Source: Materials (Basel). 2022 Jun 22;15(13):4412. doi: 10.3390/ma15134412 (PMC9267734; doi:10.3390/ma15134412)
Supplement: Supplementary file 1 [file materials-15-04412-s001.zip]

Archive with 15 entries (13 files):
- materials-1757299-supplementary/
- materials-1757299-supplementary/figures data/
- materials-1757299-supplementary/figures data/figure data.xlsx
- materials-1757299-supplementary/figures data/figureS1a.opju
- materials-1757299-supplementary/figures data/figureS1b.opju
- materials-1757299-supplementary/figures data/figureS1c.opju
- materials-1757299-supplementary/figures data/figureS1d.opju
- materials-1757299-supplementary/figures data/figureS2a.opju
- materials-1757299-supplementary/figures data/figureS2b.opju
- materials-1757299-supplementary/figures data/figureS2c.opju
- materials-1757299-supplementary/figures data/figureS2d.opju
- materials-1757299-supplementary/figures data/figureS3a.opju
- materials-1757299-supplementary/figures data/figureS3b.opju
- materials-1757299-supplementary/figures data/figureS3c.opju
- materials-1757299-supplementary/figures data/figureS3d.opju
