# Supplementary material for: Study on Ultrasonic Nondestructive Testing of Self-Compacting Concrete under Uniaxial Compression Test
Source: Materials (Basel). 2022 Jun 22;15(13):4412. doi: 10.3390/ma15134412 (PMC9267734; doi:10.3390/ma15134412)
Supplement: Supplementary file 1 [file materials-15-04412-s001.zip › materials-1757299-supplementary/figures data/figure data.xlsx]

## Sheet: Page 1
			Acoustic time value before and after failure of each test block
Measuring point	sound before destruction		sound after destruction
	（A1-1）		（A1-1）
1-1	3960	4859.07	6928	5293.06	（A1-2）		（A1-2）		（A2-1）		（A2-1）		（A2-2）		（A2-2）
1-2	4277.2		6780.4		3515.2	4639.34	7937.2	5045.74	4348.4	4459.89	5518.4	5099.26	2042	4061.44	3644	4618.24
1-3	4906.4	1435.78	5674	1805.36	2121.2	1615.99	7067.2	2090.9	3255.6	1988.95	4587.6	1873.7	3354		306
1-4	3444		5670.4		5792.4		6848		3415.6		4379.6		6874.8	2261.51	2035.2	2113.55
1-5	3669.2		5000.4		4478.4		7651.2		3555.2		3824		1196.4		3596
2-1	5399.6		4293.2		7552.4		5423.6		4298		7048		995.2		4324.4
2-2	4955.6		7072.4		3507.6		1328		6405.6		7072.4		4022.8		4797.6
2-3	3664.8		6103.6		1114		1458.8		6337.6		6840.4		4028.4		4475.6
2-4	2143.2		6511.6		2362.4		6888		7705.6		1634.8		4264.8		7464.4
2-5	7723.6		2170.8		5978.8		6776.8		6492.8		7418.8		3356.8		7774.4
3-1	5384.8		1896.8		4530		2271.6		7552.4		4374		3461.6		1546
3-2	7040.4		7471.6		5104		3924.4		7618.8		5412.4		6419.6		6766.8
3-3	6380		2178.4		6786.4		7376		3206		4036.4		7652.8		7818
3-4	6104.8		6699.2		5476		3661.6		3206		5888.8		6472.8		6723.2
3-5	5898		2073.2		3808		4790		3599.6		4402.4		7683.2		2269.6
4-1	5161.6		4858.8		3867.2		2987.2		2049.6		2839.6		1008.4		6456.4
4-2	3230.8		5425.6		6547.2		5550.8		5778.8		6414.4		4016.8		4566.8
4-3	2886		5467.6		7345.6		7157.6		2488.8		2861.6		2242.8		4579.2
4-4	3640.4		7598.4		5877.2		4496.8		3972.8		4160		581.6		4398
4-5	3917.6		7460.8		3701.2		3754		5495.6		6210		4719.2		7066
5-1	3588.4		4464		5099.6		1702		2365.6		7638.4		3469.6		2588
5-2	5807.2		7209.2		3302.4		5188.8		4900.4		7638.4		1132.8		3290.8
5-3	6722		2660.8		4269.6		7763.2		2068.8		7901.6		6198.8		7640.4
5-4	4566.4		5716.8		3290.4		3627.2		1944		5410		2481.2		2056.8
5-5	7004.8		4940.4		6322		3580.8		7926.4		2075.2		7890.4		5333.6
					4234.4		6932.8		1509.2		1894.4		5969.2		3938.8

## Sheet: Page 2
				Amplitude values before and after failure of each test block
Measuring point		Amplitude before destruction		Amplitude ofdestruction
		（A1-1）		（A1-1）		（A1-2）		（A1-2）		（A2-1）		（A2-1）		（A2-2）		（A2-2）
1-1		32.04	29.7444	32.26	29.158	28.63	29.956	29.54	29.4628	33.06	30.1344	24.61	29.1564	31.82	29.6876	24.08	28.914
1-2		25.58	3.02315	22.92	2.73136	27.23	3.21069	31.36	2.09339	34.81	3.26092	24.08	2.40806	27.96	3.0034	29.83	2.59422
1-3		27.96		32.26		25.11		31.36		32.67		30.63		37.15		32.87
1-4		32.04		30.37		34.15		30.37		25.58		31.82		31.6		28.94
1-5		25.11		23.25		29.25		30.88		33.62		30.1		33.44		25.11
2-1		32.26		26.44		31.82		30.88		31.82		28.3		32.87		26.02
2-2		31.6		30.65		34.65		29.54		28.63		28.3		24.61		28.94
2-3		27.6		26.44		28.3		32.46		29.25		27.23		28.3		28.94
2-4		33.06		25.11		26.02		32.26		26.02		31.63		32.46		29.83
2-5		28.63		28.12		34.15		32.04		28.63		29.83		27.6		32.26
3-1		25.58		30.1		26.44		30.88		26.02		27.6		29.83		27.6
3-2		31.36		31.6		25.11		28.94		33.8		31.82		32.67		28.94
3-3		29.54		33.8		30.88		27.96		25.11		25.11		31.13		24.61
3-4		27.96		25.54		30.88		25.58		36.26		32.26		24.61		29.54
3-5		26.02		31.06		30.37		30.37		29.83		30.1		26.44		29.25
4-1		30.63		30.63		26.02		31.13		32.87		32.46		26.85		35.42
4-2		33.06		29.26		27.96		29.54		31.82		30.1		32.67		29.83
4-3		30.63		30.42		32.46		26.44		32.67		27.96		31.82		27.23
4-4		36.65		31.06		26.02		27.6		27.96		30.37		30.1		28.3
4-5		30.37		29.6		27.96		29.25		34.15		26.85		28.63		31.36
5-1		31.36		28.62		31.6		26.44		28.94		32.04		26.02		29.83
5-2		26.85		29.54		31.82		29.83		29.54		27.23		28.3		29.83
5-3		28.63		31.13		32.04		26.44		27.96		30.88		26.85		30.88
5-4		25.11		29.83		34.32		25.11		25.11		27.23		29.83		28.3
5-5		33.98		28.94		35.71		30.37		27.23		30.37		28.63		25.11

## Sheet: Page 3
				The value of sound velocity before and after failure of each test block
Measuring point	speed of sound before destruction		speed of sound after destruction
	（A1-1）		（A1-1）		（A1-2）		（A1-2）		（A2-1）		（A2-1）		（A2-2）		（A2-2）
1-1	0.238	0.04172	0.112	0.03944	0.043	0.03888	0.019	0.03632	0.034	0.04208	0.027	0.0386	0.073	0.0618	0.091	0.04584
1-2	0.035	0.0417301	0.024	0.0225301	0.071	0.0231609	0.021	0.0240777	0.046	0.0210084	0.094	0.0213392	0.045	0.0567662	0.065	0.0320096
1-3	0.031		0.023		0.026		0.022		0.044		0.034		0.022		0.074
1-4	0.044		0.024		0.033		0.02		0.042		0.045		0.125		0.042
1-5	0.041		0.03		0.02		0.028		0.035		0.021		0.151		0.035
2-1	0.028		0.035		0.043		0.113		0.023		0.03		0.037		0.031
2-2	0.03		0.021		0.135		0.103		0.024		0.022		0.037		0.015
2-3	0.041		0.048		0.063		0.022		0.019		0.032		0.035		0.02
2-4	0.07		0.023		0.025		0.022		0.023		0.034		0.045		0.019
2-5	0.019		0.069		0.033		0.066		0.02		0.034		0.043		0.097
3-1	0.028		0.079		0.029		0.038		0.02		0.028		0.023		0.054
3-2	0.021		0.02		0.022		0.02		0.047		0.074		0.02		0.019
3-3	0.024		0.069		0.027		0.041		0.047		0.025		0.023		0.022
3-4	0.025		0.048		0.039		0.031		0.042		0.034		0.02		0.056
3-5	0.025		0.052		0.039		0.05		0.073		0.067		0.149		0.023
4-1	0.029		0.031		0.023		0.027		0.026		0.023		0.037		0.042
4-2	0.046		0.032		0.02		0.021		0.06		0.052		0.067		0.033
4-3	0.052		0.027		0.026		0.033		0.038		0.036		0.258		0.034
4-4	0.041		0.02		0.041		0.04		0.027		0.024		0.032		0.021
4-5	0.038		0.02		0.029		0.018		0.063		0.02		0.043		0.058
5-1	0.042		0.061		0.045		0.029		0.031		0.011		0.132		0.046
5-2	0.019		0.036		0.035		0.019		0.073		0.019		0.024		0.02
5-3	0.022		0.026		0.046		0.041		0.077		0.028		0.06		0.041
5-4	0.033		0.026		0.024		0.042		0.019		0.072		0.019		0.028
5-5	0.021		0.03		0.035		0.022		0.099		0.079		0.025		0.16
